# Supplementary material for: Toward Revealing Microcystin Distribution in Mouse Liver Tissue Using MALDI-MS Imaging
Source: Toxins (Basel). 2021 Oct 8;13(10):709. doi: 10.3390/toxins13100709 (PMC8538440; doi:10.3390/toxins13100709)
Supplement: Supplementary file 1 [file toxins-13-00709-s001.zip]

Archive with 1 entries (1 files):
- su-10.20-1.pdf
